# Supplementary material for: Electronic spin separation induced by nuclear motion near conical intersections
Source: Nat Commun. 2021 Jan 29;12:700. doi: 10.1038/s41467-020-20831-8 (PMC7846775; doi:10.1038/s41467-020-20831-8)
Supplement: Supplementary file 2 — Source Data [file 41467_2020_20831_MOESM2_ESM.zip]

Archive with 5 entries (5 files):
- data-mu0.001-E0.007.txt
- data-mu0.001-E0.014.txt
- data-mu0.001-lambda0.0002.txt
- data-mu0.01-E0.007.txt
- data-mu0.01-E0.014.txt
