# Supplementary material for: Electronic spin separation induced by nuclear motion near conical intersections
Source: Nat Commun. 2021 Jan 29;12:700. doi: 10.1038/s41467-020-20831-8 (PMC7846775; doi:10.1038/s41467-020-20831-8)
Supplement: Supplementary file 2 — Source Data [file 41467_2020_20831_MOESM2_ESM.zip › data-mu0.001-E0.007.txt]

lambda	trans(diff)	trans(reldiff)	trans(tot)
1e-06	-4.30487e-05	-0.0111058	0.00387624
2e-06	-8.60974e-05	-0.0222095	0.0038766
4e-06	-0.000172195	-0.0444026	0.00387803
6e-06	-0.000258292	-0.0665629	0.00388042
1e-05	-0.000430485	-0.11072	0.00388807
2e-05	-0.00086096	-0.219413	0.00392392
4e-05	-0.00172183	-0.423334	0.00406731
6e-05	-0.00258253	-0.599717	0.00430624
8e-05	-0.00344296	-0.741919	0.00464062
0.0001	-0.00430304	-0.848674	0.00507031
0.00015	-0.00645112	-0.983338	0.00656043
0.0002	-0.00859509	-0.994603	0.00864173
0.00025	-0.0107336	-0.949088	0.0113094
0.0003	-0.0128652	-0.883776	0.0145571
0.0004	-0.0171027	-0.751382	0.0227617
0.0004	-0.0171027	-0.751382	0.0227617
0.0006	-0.025438	-0.556407	0.0457183
0.0006	-0.025438	-0.556407	0.0457183
0.0008	-0.0335207	-0.437095	0.0766897
0.0008	-0.0335207	-0.437095	0.0766897
0.001	-0.0412773	-0.360164	0.114607
