# Supplementary material for: Electronic spin separation induced by nuclear motion near conical intersections
Source: Nat Commun. 2021 Jan 29;12:700. doi: 10.1038/s41467-020-20831-8 (PMC7846775; doi:10.1038/s41467-020-20831-8)
Supplement: Supplementary file 2 — Source Data [file 41467_2020_20831_MOESM2_ESM.zip › data-mu0.001-E0.014.txt]

lambda	trans(diff)	trans(reldiff)	trans(tot)
1e-06	-1.22748e-05	-0.00460759	0.00266405
2e-06	-2.45497e-05	-0.00921502	0.00266409
4e-06	-4.90994e-05	-0.0184289	0.00266426
6e-06	-7.36491e-05	-0.0276404	0.00266454
1e-05	-0.000122748	-0.0460517	0.00266544
2e-05	-0.000245496	-0.0919575	0.00266966
4e-05	-0.000490982	-0.182757	0.00268654
6e-05	-0.000736452	-0.271287	0.00271466
8e-05	-0.000981896	-0.35653	0.00275404
0.0001	-0.00122731	-0.437595	0.00280466
0.00015	-0.00184062	-0.617567	0.00298044
0.0002	-0.00245354	-0.760425	0.00322653
0.00025	-0.00306591	-0.86536	0.00354293
0.0003	-0.00367761	-0.935866	0.00392963
0.0004	-0.00489845	-0.996849	0.00491393
0.0004	-0.00489845	-0.996849	0.00491393
0.0006	-0.00732604	-0.948257	0.0077258
0.0006	-0.00732604	-0.948257	0.0077258
0.0008	-0.00972747	-0.834202	0.0116608
0.0008	-0.00972747	-0.834202	0.0116608
0.001	-0.0120937	-0.723482	0.0167159
