# Supplementary material for: Electronic spin separation induced by nuclear motion near conical intersections
Source: Nat Commun. 2021 Jan 29;12:700. doi: 10.1038/s41467-020-20831-8 (PMC7846775; doi:10.1038/s41467-020-20831-8)
Supplement: Supplementary file 2 — Source Data [file 41467_2020_20831_MOESM2_ESM.zip › data-mu0.001-lambda0.0002.txt]

E	trans(left)	trans(right)	trans(tot)	trans(diff)	trans(relative diff)
0.005	6.875096648315253e-05	6.94319324727314e-05	0.00013818289895588395	-6.809659895788683e-07	-0.004928004801782834
0.00525	0.0030824334580867043	0.012883058281712543	0.015965491739799248	-0.009800624823625839	-0.613863010507503
0.0055	0.001638764320392779	0.011329415964545819	0.012968180284938598	-0.00969065164415304	-0.7472637973276698
0.00575	0.0008463950103849007	0.010382546748205707	0.011228941758590608	-0.009536151737820806	-0.8492475909873922
0.006	0.0004393660599881777	0.009810301394782131	0.010249667454770309	-0.009370935334793953	-0.9142672556105824
0.00625	0.00023479571741004068	0.009425904054301293	0.009660699771711334	-0.009191108336891253	-0.9513915714268288
0.0065	0.00012575865920316795	0.009125082232864309	0.009250840892067477	-0.008999323573661141	-0.972811410190612
0.00675	6.17588213301476e-05	0.008862317592848805	0.008924076414178953	-0.008800558771518656	-0.9861590559148455
0.006999999999999999	2.3321370040783916e-05	0.008618409835135885	0.008641731205176669	-0.0085950884650951	-0.994602616191808
0.00725	3.926319318370256e-06	0.008386068893810241	0.008389995213128611	-0.008382142574491871	-0.9990640473042879
0.0075	4.6806326536311986e-07	0.008162814977588851	0.008163283040854214	-0.008162346914323488	-0.9998853247491185
0.00775	9.717626263846419e-06	0.007946729043263878	0.007956446669527724	-0.007937011417000032	-0.997557294941456
0.008	2.7901497125403088e-05	0.007735058803081349	0.007762960300206752	-0.007707157305955946	-0.9928116347253098
0.00825	5.135693194066653e-05	0.007524811587962248	0.0075761685199029144	-0.007473454656021581	-0.9864425053889047
0.0085	7.719934716067653e-05	0.007313761409356474	0.007390960756517151	-0.007236562062195797	-0.9791097937862531
0.00875	0.0001036210025996889	0.007100899845618724	0.007204520848218413	-0.006997278843019036	-0.9712344499286687
0.009000000000000001	0.00012981082202687987	0.006886252872793102	0.007016063694819982	-0.0067564420507662225	-0.9629961107329398
0.00925	0.00015564109729348995	0.006670430627620978	0.006826071724914468	-0.0065147895303274885	-0.9543980480822035
0.0095	0.00018129116590555707	0.006454221241116748	0.006635512407022304	-0.006272930075211191	-0.9453572972861304
0.00975	0.00020693400554635687	0.006238345806706305	0.006445279812252662	-0.006031411801159949	-0.9357874253487121
0.01	0.00023254623925856517	0.006023337429336609	0.006255883668595174	-0.005790791190078044	-0.9256551906724358
0.01025	0.0002578477076361241	0.005809507019005515	0.00606735472664164	-0.005551659311369391	-0.9150049010637469
0.0105	0.0002823418511097871	0.005596957471563823	0.00587929932267361	-0.005314615620454036	-0.9039539116435419
0.01075	0.00030541489493542313	0.005385640765232904	0.005691055660168327	-0.005080225870297481	-0.8926684561976715
0.011000000000000001	0.0003264526458373075	0.0051754551089505775	0.005501907754787885	-0.00484900246311327	-0.8813311089946133
0.01125	0.00034494349401416097	0.004966341447892799	0.00531128494190696	-0.004621397953878639	-0.8701092116928254
0.0115	0.00036054812923738623	0.004758370870577934	0.00511891899981532	-0.004397822741340548	-0.8591311449740097
0.01175	0.0003731289572903674	0.004551787047606742	0.004924916004897109	-0.004178658090316375	-0.8484729660691289
0.012	0.0003827415574041824	0.004347003920823603	0.004729745478227785	-0.00396426236341942	-0.8381555374740401
0.01225	0.0003895968855902759	0.0041445653661146865	0.004534162251704962	-0.0037549684805244106	-0.8281504436927561
0.0125	0.00039400730121689456	0.003945082936363367	0.004339090237580261	-0.0035510756351464726	-0.8183917458989668
0.01275	0.0003963280919139935	0.003749172262178091	0.0041455003540920845	-0.0033528441702640977	-0.8087911913828342
0.013000000000000001	0.00039690497406071615	0.0035574004994007435	0.003954305473461459	-0.0031604955253400273	-0.7992542676712938
0.01325	0.00039603402746046573	0.0033702533773349165	0.003766287404795382	-0.0029742193498744508	-0.7896952702248798
0.0135	0.00039393613631526203	0.00318812082279702	0.0035820569591122823	-0.002794184686481758	-0.7800503225873389
0.01375	0.0003907443995480677	0.003011302863568635	0.0034020472631167025	-0.0026205584640205675	-0.7702886707164106
0.013999999999999999	0.0003864988617151919	0.002840033904705743	0.0032265327664209352	-0.002453535042990551	-0.7604246479455902
0.01425	0.00038113497346983956	0.002674544314562198	0.0030556792880320374	-0.0022934093410923585	-0.7505399372489098
0.0145	0.0003744199926250387	0.0025152480168080383	0.002889668009433077	-0.002140828024183	-0.7408560489282671
0.01475	0.00036551916314606325	0.0023638281863699	0.0027293473495159635	-0.0019983090232238367	-0.7321563609623477
0.015	0.0004071137591686196	0.002155133613947783	0.0025622473731164025	-0.0017480198547791632	-0.6822213472125007
0.01525	0.00040750468900594073	0.002104668469811702	0.002512173158817643	-0.0016971637808057614	-0.6755759549650365
0.0155	0.0003860941278145086	0.0019319915270273882	0.002318085654841897	-0.0015458973992128796	-0.6668853655100662
0.01575	0.0003778481187384801	0.001793589895443821	0.002171438014182301	-0.001415741776705341	-0.6519835092960123
0.016	0.00037359377470278914	0.0016741220618237164	0.0020477158365265055	-0.0013005282871209273	-0.6351117005213889
0.01625	0.00036812537048930456	0.0015700408415381777	0.0019381662120274822	-0.001201915471048873	-0.620130236297727
0.0165	0.00035897984466913086	0.001479316553671123	0.001838296398340254	-0.0011203367090019923	-0.6094429113898677
0.01675	0.0003456512692031773	0.0014002100953654324	0.0017458613645686097	-0.001054558826162255	-0.6040335433064751
0.017	0.00032890818110287064	0.0013316597825756239	0.0016605679636784946	-0.0010027516014727532	-0.6038606208272591
0.01725	0.00031002621511736763	0.0012732686078102402	0.0015832948229276078	-0.0009632423926928726	-0.6083784136373156
0.0175	0.00029019856464280173	0.0012249440965405407	0.0015151426611833424	-0.000934745531897739	-0.6169356561894264
0.01775	0.00027027434856824353	0.0011865123934514542	0.0014567867420196977	-0.0009162380448832106	-0.6289445245863048
0.018000000000000002	0.00025074399858046825	0.001157479537238108	0.0014082235358185763	-0.0009067355386576399	-0.6438860845558656
0.01825	0.00023183226466608995	0.0011369902863417637	0.0013688225510078537	-0.0009051580216756737	-0.6612676135480181
0.0185	0.00021360892807837119	0.001123946107692398	0.0013375550357707692	-0.0009103371796140268	-0.6805979232768115
0.01875	0.00019608181855769178	0.0011171935017425198	0.0013132753203002115	-0.000921111683184828	-0.70138505532432
0.019	0.00017926470833433059	0.0011156851088740998	0.0012949498172084304	-0.0009364204005397692	-0.7231325786496068
0.01925	0.00016321961469633058	0.0011185562305745364	0.001281775845270867	-0.0009553366158782058	-0.7453226860241875
0.0195	0.00014807512993309955	0.0011251152424107218	0.0012731903723438214	-0.0009770401124776223	-0.7673951466338731
0.01975	0.00013402248530193747	0.0011347867812509815	0.001268809266552919	-0.001000764295949044	-0.7887428964543306
0.02	0.0001212934587729188	0.0011470530509811528	0.0012683465097540715	-0.001025759592208234	-0.8087376630280046
0.02025	0.00011012614956364421	0.0011614182290068944	0.0012715443785705385	-0.0010512920794432503	-0.8267836319052471
0.0205	0.0001007263447403824	0.0011773965910085902	0.0012781229357489727	-0.0010766702462682077	-0.8423839492695475
0.02075	9.323231702074629e-05	0.0011945089854397332	0.0012877413024604794	-0.001101276668418987	-0.8552002380561876
0.021	8.769023510065916e-05	0.0012122751255207388	0.001299965360621398	-0.0011245848904200798	-0.8650883511869237
0.02125	8.40441375315047e-05	0.0012301978974057176	0.0013142420349372224	-0.0011461537598742128	-0.8721024966523471
0.0215	8.214161903963831e-05	0.0012477493633792937	0.001329890982418932	-0.0011656077443396554	-0.8764686427300509
0.02175	8.175323497385548e-05	0.0012643674137686183	0.0013461206487424737	-0.0011826141787947629	-0.8785350554569858
0.022000000000000002	8.26015125327529e-05	0.0012794724625428753	0.0013620739750756282	-0.0011968709500101225	-0.8787121492014903
0.02225	8.439433390767537e-05	0.0012924989911201426	0.001376893325027818	-0.0012081046572124672	-0.8774134025147223
0.0225	8.68571510232072e-05	0.0013029343247221343	0.0013897914757453416	-0.001216077173698927	-0.8750069308395693
0.02275	8.975873999300535e-05	0.0013103499071312084	0.0014001086471242138	-0.001220591167138203	-0.8717831788592015
0.023	9.292625032798933e-05	0.001314415427140019	0.0014073416774680084	-0.0012214891768120297	-0.8679407398846088
0.02325	9.624642028588853e-05	0.0013148916252359972	0.0014111380455218857	-0.0012186452049501087	-0.863590354478334
0.0235	9.965013361666126e-05	0.0013116060246403062	0.0014112561582569675	-0.0012119558910236449	-0.858778106251471
0.02375	0.00010307366618056877	0.0013044276031438764	0.0014075012693244451	-0.0012013539369633076	-0.853536663267038
0.024	0.00010637175122726634	0.0012932913881691182	0.0013996631393963844	-0.001186919636941852	-0.8480037828628681
0.02425	0.00010907796605714346	0.0012784919202005055	0.001387569886257649	-0.001169413954143362	-0.8427784183882331
0.0245	0.00010947395215348262	0.0012625957690680651	0.0013720697212215478	-0.0011531218169145824	-0.840425088520985
0.02475	9.861640332502601e-05	0.0012683507050427307	0.0013669671083677568	-0.0011697343017177046	-0.8557150311498275
0.025	0.0014785026535630323	0.0002501168174559746	0.0017286194710190068	0.0012283858361070577	0.7106166838343748
0.02525	0.0006836542384535525	0.0042594608871682725	0.004943115125621825	-0.00357580664871472	-0.723391334784034
0.0255	0.0004040149798976258	0.0037404276294653385	0.0041444426093629645	-0.0033364126495677125	-0.8050328992444528
0.02575	0.0002575803444514994	0.00340032218714339	0.0036579025315948894	-0.0031427418426918908	-0.8591650038640088
0.026000000000000002	0.00017847903024011477	0.003119625231884135	0.00329810426212425	-0.0029411462016440204	-0.8917687155680399
0.02625	0.00014609501234454753	0.0028777722048762147	0.003023867217220762	-0.0027316771925316673	-0.9033720716885026
0.0265	0.0001427629491000559	0.002668032746035025	0.0028107956951350806	-0.002525269796934969	-0.8984181245565804
0.02675	0.00015371261218148974	0.0024798702707541503	0.00263358288293564	-0.0023261576585726605	-0.8832673061649404
0.027000000000000003	0.0001687823605131252	0.0023031398179117627	0.002471922178424888	-0.0021343574573986375	-0.8634403930784961
0.02725	0.00018244048579383774	0.0021320617457143204	0.002314502231508158	-0.0019496212599204826	-0.842350131868348
0.0275	0.00019269407160325938	0.001965155889074077	0.0021578499606773366	-0.0017724618174708177	-0.8214017887112282
0.02775	0.00019962036854979852	0.0018033368759835244	0.002002957244533323	-0.001603716507433726	-0.8006743587816235
0.027999999999999997	0.00020409687279147656	0.0016481790900838456	0.0018522759628753222	-0.001444082217292369	-0.7796258474631897
0.02825	0.00020700808614077006	0.0015009910383899303	0.0017079991245307004	-0.0012939829522491601	-0.7576016484228013
0.0285	0.00020891309695512988	0.00136254584099418	0.00157145893794931	-0.0011536327440390501	-0.7341157418624593
0.02875	0.00021001421769719503	0.0012331454151361875	0.0014431596328333825	-0.0010231311974389925	-0.7089522005478075
0.028999999999999998	0.00021026288473645347	0.001112783417740655	0.0013230463024771085	-0.0009025205330042015	-0.6821533995555813
0.02925	0.00020949268401141682	0.0010012911082104949	0.0012107837922219118	-0.000791798424199078	-0.6539552555011057
0.0295	0.00020752468783626519	0.0008984319131014622	0.0011059566009377273	-0.000690907225265197	-0.6247145906804887
0.02975	0.00020422918629896367	0.000803948971237542	0.0010081781575365057	-0.0005997197849385783	-0.5948549673045884
0.03	0.00019954904486626813	0.0007175846276542954	0.0009171336725205634	-0.0005180355827880273	-0.564841961765843
0.03025	0.00019349926302053848	0.0006390875876465829	0.0008325868506671213	-0.0004455883246260444	-0.5351853974981838
0.0305	0.00018615639848058296	0.0005682142290645983	0.0007543706275451813	-0.0003820578305840153	-0.5064590489522113
0.03075	0.00017764680374814231	0.0005047271377576129	0.0006823739415057552	-0.0003270803340094706	-0.47932711687043805
0.031	0.00016813714818660495	0.0004483914614064907	0.0006165286095930956	-0.00028025431321988576	-0.45456822093763266
0.03125	0.00015782658895902658	0.0003989708297549231	0.0005567974187139497	-0.0002411442407958965	-0.4330915207058143
0.0315	0.0001469388066763694	0.0003562237494948129	0.0005031625561711823	-0.00020928494281844353	-0.4159390245788523
0.03175	0.0001357121655700233	0.00031989998024489985	0.00045561214581492317	-0.00018418781467487654	-0.40426449638525774
0.032	0.00012438779818279932	0.0002897355103950052	0.0004141233085778045	-0.00016534771221220587	-0.3992716874112888
0.03225	0.00011319664782319101	0.000265444368080657	0.000378641015903848	-0.00015224772025746597	-0.4020898789689697
0.0325	0.00010234678605149643	0.00024670786080111673	0.00034905464685261315	-0.0001443610747496203	-0.4135772895485221
0.03275	9.201321017170426e-05	0.00023316267900249572	0.0003251758891742	-0.00014114946883079146	-0.43407113974300926
0.033	8.233155048520102e-05	0.00022439062584709993	0.00030672217633230097	-0.0001420590753618989	-0.46315228021854193
0.03325	7.339694253873296e-05	0.00021991013977453009	0.00029330708231326306	-0.0001465131972357971	-0.4995215119944341
0.0335	6.526899626748485e-05	0.00021916749573047748	0.00028443649199796233	-0.00015389849946299263	-0.5410645391593957
0.03375	5.798381717287927e-05	0.00022151968690258976	0.00027950350407546904	-0.00016353586972971048	-0.5850941664243107
0.034	5.157627802843329e-05	0.00022619514429209552	0.0002777714223205288	-0.00017461886626366223	-0.6286423016625672
0.03425	4.612745394622028e-05	0.00023221485796539627	0.00027834231191161654	-0.000186087404019176	-0.6685559329487257
0.0345	4.192254065976371e-05	0.00023833168870516914	0.0002802542293649328	-0.00019640914804540543	-0.7008249206103913
0.03475	4.065857253533068e-05	0.00024465873991022714	0.0002853173124455578	-0.00020400016737489647	-0.7149940030849768
0.035	0.000642114253231467	0.0006575625401495592	0.0012996767933810263	-1.5448286918092195e-05	-0.011886252795131058
0.03525	0.0008540111606427666	0.0030869957330500585	0.003941006893692825	-0.002232984572407292	-0.5666025542814841
0.0355	0.0005258848419368255	0.0027754143104620137	0.003301299152398839	-0.0022495294685251884	-0.6814073383475721
0.03575	0.00036413627222224896	0.0026275602310165693	0.002991696503238818	-0.0022634239587943205	-0.7565687082041684
0.036000000000000004	0.0002503320843608734	0.0025290103438375664	0.00277934242819844	-0.002278678259476693	-0.8198623661330295
0.03625	0.00016553560380502016	0.0024454465356782817	0.002610982139483302	-0.0022799109318732613	-0.8732005084969452
0.0365	0.00010673212896156187	0.0023729783852227456	0.0024797105141843075	-0.0022662462562611837	-0.9139156539837707
0.03675	7.03689618128744e-05	0.002312205446127677	0.0023825744079405513	-0.0022418364843148023	-0.9409303133800552
0.037000000000000005	5.095109237841833e-05	0.002260195425649847	0.0023111465180282653	-0.0022092443332714286	-0.9559083840154913
0.03725	4.276742776104082e-05	0.0022118739160281124	0.0022546413437891533	-0.0021691064882670714	-0.9620627663208144
0.0375	4.122004600557035e-05	0.00216263850556614	0.00220385855157171	-0.0021214184595605696	-0.9625928388406111
0.03775	4.329130039347775e-05	0.0021095790900591462	0.002152870390452624	-0.0020662877896656683	-0.9597827155917397
0.038	4.739007617712364e-05	0.0020515280299105796	0.0020989181060877033	-0.002004137953733456	-0.9548433299615898
0.03825	5.2891385895004596e-05	0.0019885827305374587	0.002041474116432463	-0.0019356913446424541	-0.9481831432793928
0.0385	5.963708284172317e-05	0.0019214920960658054	0.0019811291789075284	-0.0018618550132240821	-0.9397948569162872
0.03875	6.756503834666254e-05	0.0018511252696040525	0.001918690307950715	-0.00178356023125739	-0.929571710383187
0.039	7.651772608418132e-05	0.0017781551697577099	0.0018546728958418913	-0.0017016374436735285	-0.9174865538222602
0.03925	8.619935929622994e-05	0.001702986736803337	0.001789186096099567	-0.001616787377507107	-0.9036440541493755
0.0395	9.622102466697532e-05	0.0016258602843744318	0.0017220813090414071	-0.0015296392597074565	-0.8882503118037597
0.03975	0.00010617811980100303	0.0015470077372578554	0.0016531858570588585	-0.0014408296174568524	-0.8715472681457584
0.04	0.00011572040558639252	0.0014667626971212528	0.0015824831027076453	-0.0013510422915348603	-0.853748320739231
0.04025	0.0001245922418097397	0.0013855846911094926	0.0015101769329192323	-0.0012609924492997528	-0.8349964973059177
0.0405	0.00013263750938415753	0.0013040160249885046	0.0014366535343726622	-0.001171378515604347	-0.8153521274117411
0.04075	0.00013977673844471085	0.0012226158672734096	0.0013623926057181204	-0.0010828391288286987	-0.7948069626067382
0.040999999999999995	0.00014597167545557724	0.0011419083818750158	0.001287880057330593	-0.0009959367064194386	-0.7733147980284207
0.04125	0.00015119156846109006	0.0010623579921662377	0.0012135495606273277	-0.0009111664237051477	-0.750827533763131
0.0415	0.00015539085004044552	0.000984366329188821	0.0011397571792292663	-0.0008289754791483754	-0.7273263939508153
0.04175	0.00015850175487743228	0.0009082785866952961	0.0010667803415727282	-0.0007497768318178638	-0.702840877919147
0.042	0.00016044044871472955	0.0008343912561558798	0.0009948317048706094	-0.0006739508074411503	-0.6774520797251895
0.04225	0.00016112191189517798	0.000762959918948185	0.0009240818308433631	-0.000601838007053007	-0.65128215593606
0.0425	0.0001604780665638214	0.0006942094460546767	0.0008546875126184981	-0.0005337313794908553	-0.6244754622138651
0.04275	0.00015847383207840277	0.0006283479545493367	0.0007868217866277396	-0.00046987412247093396	-0.5971798575695012
0.043	0.00015511728065206368	0.0005655834359429963	0.0007207007165950599	-0.0004104661552909326	-0.5695375983947595
0.04325	0.00015046165210203633	0.0005061395997478964	0.0006566012518499328	-0.00035567794764586005	-0.5416955064337142
0.0435	0.0001445977845251728	0.00045026768034531927	0.0005948654648704921	-0.0003056698958201465	-0.5138471030364719
0.04375	0.000137635407554928	0.00039825624432456475	0.0005358916518794928	-0.00026062083676963674	-0.4863312123926184
0.044000000000000004	0.00012966932765238014	0.00035044858004664033	0.0004801179076990205	-0.0002207792523942602	-0.4598438193075351
0.04425	0.00012071626518233293	0.0003072991937385314	0.0004280154589208643	-0.00018658292855619843	-0.43592567667210286
0.0445	0.00011056440355018503	0.0002695824031955894	0.00038014680674577445	-0.0001590179996454044	-0.4183068141665298
0.04475	9.815789414596991e-05	0.00023943736123186056	0.0003375952553778305	-0.00014127946708589065	-0.41848771520136807
0.045	0.0001295396066134735	0.0004129363850946433	0.0005424759917081168	-0.0002833967784811698	-0.5224134944457662
0.04525	0.00042303701378728427	0.0007114081700793193	0.0011344451838666036	-0.000288371156292035	-0.2541957605295311
0.0455	0.0003365824166934482	0.0006633913086394822	0.0009999737253329304	-0.000326808891946034	-0.3268174789664864
0.04575	0.00028773879382140797	0.0006568351547214188	0.0009445739485428267	-0.0003690963609000108	-0.3907543305311432
0.046	0.0002505954778660404	0.0006660232089818068	0.0009166186868478472	-0.00041542773111576635	-0.4532176106341204
0.04625	0.0002159336635797708	0.0006824176215620733	0.0008983512851418441	-0.00046648395798230255	-0.5192667564433301
0.0465	0.00018218867549393798	0.000702723583440701	0.000884912258934639	-0.0005205349079467629	-0.5882333561221581
0.04675	0.0001507156828119816	0.0007262513759384923	0.0008769670587504739	-0.0005755356931265107	-0.6562797169902246
0.047	0.0001229138869817709	0.0007530876336375083	0.0008760015206192792	-0.0006301737466557374	-0.7193751743835368
0.04725	9.929237512316334e-05	0.0007831436810708014	0.0008824360561939647	-0.000683851305947638	-0.7749584812945624
0.0475	7.959852334153941e-05	0.0008158590804105229	0.0008954576037520623	-0.0007362605570689835	-0.822217103282136
0.04775	6.322487215729426e-05	0.0008502104139339996	0.0009134352860912939	-0.0007869855417767053	-0.8615668277326103
0.048	4.954905425406305e-05	0.0008848953689725258	0.0009344444232265889	-0.0008353463147184628	-0.893949703112417
0.04825	3.81237755332885e-05	0.0009186256342144977	0.0009567494097477862	-0.0008805018586812093	-0.9203056199567691
0.0485	2.8726537612824514e-05	0.0009504027898042812	0.0009791293274171056	-0.0009216762521914566	-0.9413222813198667
0.04875	2.130813113423974e-05	0.0009796384190701606	0.0010009465502044004	-0.000958330287935921	-0.957424038017038
0.049	1.589319768774556e-05	0.0010060735134281302	0.0010219667111158758	-0.0009901803157403846	-0.9688968387817799
0.04925	1.2485177029246797e-05	0.001029578321465915	0.0010420634984951618	-0.0010170931444366683	-0.9760375887894038
0.0495	1.1007842799616546e-05	0.0010499681729705616	0.001060976015770178	-0.001038960330170945	-0.9792495916288443
0.04975	1.1290639578614832e-05	0.001066928763156513	0.0010782194027351279	-0.0010556381235778982	-0.9790568792400252
0.05	1.308896941169328e-05	0.0010800595642583566	0.00109314853367005	-0.0010669705948466632	-0.9760527156035247
0.05025	1.6124934735205864e-05	0.0010889814159844684	0.0011051063507196742	-0.0010728564812492625	-0.9708174064429095
0.0505	2.0133491119988304e-05	0.00109343805660921	0.0011135715477291982	-0.0010733045654892216	-0.9638397889007767
0.05075	2.490051643807406e-05	0.0010933449615336483	0.0011182454779717222	-0.0010684444450955743	-0.9554650263674866
0.051	3.0283119604724323e-05	0.0010887787131396154	0.0011190618327443396	-0.0010584955935348912	-0.9458776651680467
0.05125	3.620889659382813e-05	0.0010799291816966218	0.0011161380782904499	-0.0010437202851027937	-0.9351175319647046
0.0515	4.265709612567359e-05	0.0010670466997334887	0.0011097037958591623	-0.001024389603607815	-0.923119851829204
0.05175	4.96290573502653e-05	0.0010504041002937043	0.0011000331576439695	-0.0010007750429434391	-0.9097680701615217
0.052000000000000005	5.711635526653711e-05	0.0010302775353579474	0.0010873938906244846	-0.0009731611800914104	-0.8949481769964047
0.05225	6.507416750623503e-05	0.0010069378509419875	0.0010720120184482226	-0.0009418636834357525	-0.8785943321784165
0.0525	7.340501839678352e-05	0.0009806416524701914	0.001054046670866975	-0.0009072366340734078	-0.8607177074305326
0.05275	8.195501211703411e-05	0.0009516172320038972	0.0010335722441209313	-0.000869662219886863	-0.8414140616039122
0.053	9.05222690846718e-05	0.0009200465582540321	0.001010568827338704	-0.0008295242891693602	-0.8208488790950361
0.05325	9.887499652902196e-05	0.0008860478946507771	0.000984922891179799	-0.0007871728981217552	-0.7992228682783814
0.0535	0.0001067763139887184	0.000849661281430764	0.0009564375954194825	-0.0007428849674420456	-0.776720792867019
0.05375	0.00011401370286920509	0.0008108270095460393	0.0009248407124152443	-0.0006968133066768342	-0.7534414276130741
0.054000000000000006	0.00012043584924801015	0.0007693220273907885	0.0008897578766387987	-0.0006488861781427784	-0.7292839941963186
0.05425	0.00012601692201791336	0.0007245386735904633	0.0008505555956083767	-0.0005985217515725499	-0.7036832802733435
0.0545	0.00013106941694759913	0.0006746113291397492	0.0008056807460873483	-0.0005435419121921501	-0.6746368395071733
0.05475	0.00013780949973373076	0.0006112433073778008	0.0007490528071115315	-0.00047343380764407	-0.6320432994166422
0.055	9.507311565939007e-05	0.0007130062470131603	0.0008080793626725504	-0.0006179331313537703	-0.7646936178521971
0.05525	0.0001136686365683964	0.0006268864295003862	0.0007405550660687826	-0.0005132177929319899	-0.6930177328424654
0.0555	0.0001348765447160793	0.0005845768179078302	0.0007194533626239095	-0.0004497002731917509	-0.6250582686161262
0.05575	0.00014420780745187428	0.0005212241958269077	0.000665432003278782	-0.0003770163883750334	-0.5665738745917858
0.055999999999999994	0.00014626665921843162	0.0004559476187496542	0.0006022142779680858	-0.0003096809595312226	-0.5142371591987297
0.05625	0.00014670986239784389	0.00039762520267525687	0.0005443350650731007	-0.000250915340277413	-0.46095751748735253
0.0565	0.0001472573442024477	0.00034783915656650603	0.0004950965007689537	-0.00020058181236405834	-0.40513680070961294
0.05675	0.00014774471314994592	0.0003060948256454396	0.0004538395387953855	-0.00015835011249549366	-0.34891211311336656
0.057	0.000147562648804325	0.000271556545530635	0.00041911919433496	-0.00012399389672631	-0.2958439947448794
0.05725	0.00014620954238595934	0.000243482217921241	0.00038969176030720034	-9.727267553528166e-05	-0.24961440154290157
0.0575	0.00014340331425701468	0.0002213202490927177	0.0003647235633497324	-7.791693483570302e-05	-0.21363285146725958
0.05775	0.00013904414825900772	0.00020468968046093936	0.0003437338287199471	-6.564553220193164e-05	-0.1909778052581945
0.057999999999999996	0.0001331552076460953	0.00019330601504880624	0.00032646122269490153	-6.015080740271096e-05	-0.1842510020215346
0.05825	0.00012584114336390974	0.00018690085968854468	0.0003127420030524544	-6.105971632463494e-05	-0.19523989655586413
0.0585	0.0001172704483998351	0.00018517428311482734	0.00030244473151466245	-6.790383471499224e-05	-0.22451650711495458
0.05875	0.00010767390693575002	0.00018779653760809498	0.00029547044454384503	-8.012263067234496e-05	-0.2711696961638257
0.059000000000000004	9.734394454873916e-05	0.0001944443934689279	0.00029178833801766704	-9.710044892018874e-05	-0.33277700397439997
0.05925	8.662178924029956e-05	0.0002048364734990771	0.00029145826273937667	-0.00011821468425877753	-0.4055972994132805
0.0595	7.586896702966386e-05	0.00021873549367811812	0.000294604460707782	-0.00014286652664845424	-0.4849435283675608
0.05975	6.543041097862143e-05	0.00023591194760621428	0.0003013423585848357	-0.00017048153662759284	-0.5657403672958836
0.06	5.5600046525263835e-05	0.00025609004128420587	0.0003116900878094697	-0.00020048999475894203	-0.6432350677814875
0.06025	4.659670866203856e-05	0.0002789053792234895	0.00032550208788552804	-0.00023230867056145093	-0.7136933347203254
0.0605	3.855383524106483e-05	0.0003038944235666842	0.000342448258807749	-0.00026534058832561937	-0.7748340997539777
0.06075	3.152309955079566e-05	0.00033051735507282906	0.0003620404546236247	-0.0002989942555220334	-0.8258586898330635
0.061	2.5490271126475046e-05	0.0003582012599876368	0.0003836915311141118	-0.00033271098886116174	-0.8671314373165349
0.06125	2.0399853230991393e-05	0.00038638445499218556	0.00040678430822317695	-0.0003659846017611942	-0.89970186745847
0.0615	1.6183220201149626e-05	0.0004145475244576107	0.00043073074465876037	-0.00039836430425646107	-0.9248569070036059
0.06175	1.2784282790070428e-05	0.0004422263642948547	0.00045501064708492513	-0.00042944208150478424	-0.943806665307837
0.062	1.0177744028132383e-05	0.0004690123012661745	0.0004791900452943069	-0.0004588345572380421	-0.9575210540031921
0.06225	8.377298195846148e-06	0.0004945468276642283	0.0005029241258600744	-0.0004861695294683821	-0.9666856379915371
0.0625	7.433725319433583e-06	0.0005185169855675875	0.0005259507108870211	-0.0005110832602481539	-0.9717322358709373
0.06275	7.425284668598892e-06	0.0005406499046796693	0.0005480751893482683	-0.0005332246200110704	-0.9729041386550318
0.063	8.444657811101985e-06	0.0005606989395870888	0.0005691435973981907	-0.0005522542817759868	-0.9703250362484749
0.06325	1.0588470603764817e-05	0.0005784085000016742	0.000588996970605439	-0.0005678200293979094	-0.9640457553019984
0.0635	1.3957954036371073e-05	0.0005934372676135422	0.0006073952216499132	-0.0005794793135771711	-0.9540399610044478
0.06375	1.8686392183109322e-05	0.0006051952711636464	0.0006238816633467557	-0.0005865088789805371	-0.9400963571108409
0.064	2.5034753367038984e-05	0.0006124664764943159	0.0006375012298613548	-0.0005874317231272769	-0.9214597487992814
0.06425	3.370893211776183e-05	0.0006123453947596743	0.0006460543268774361	-0.0005786364626419125	-0.8956467568890479
0.0645	4.721329893846103e-05	0.0005962521909634708	0.0006434654899019318	-0.0005490388920250097	-0.8532530503052879
0.06475	8.034305768430696e-05	0.0005256882591463377	0.0006060313168306447	-0.00044534520146203075	-0.7348550959231739
0.065	0.001143029283510753	0.0031000404958785566	0.0042430697793893095	-0.0019570112123678037	-0.4612253189598663
0.06525	0.00029285942379570515	0.0015193036865434285	0.0018121631103391335	-0.0012264442627477235	-0.6767846976634476
0.0655	0.00014821650852326804	0.0013544910720453686	0.0015027075805686366	-0.0012062745635221005	-0.8027340642453115
0.06575	0.00011128841302699324	0.0012691497657525176	0.0013804381787795108	-0.0011578613527255244	-0.838763640795002
0.066	9.631182182076601e-05	0.0011892337736906485	0.0012855455955114144	-0.0010929219518698826	-0.8501619512259287
0.06625	8.594262758675528e-05	0.001110036908445301	0.0011959795360320562	-0.0010240942808585458	-0.8562807723752697
0.0665	7.842746005234484e-05	0.0010331143233156504	0.0011115417833679952	-0.0009546868632633056	-0.8588852686856127
0.06675	7.460459952413797e-05	0.000959223722792021	0.001033828322316159	-0.0008846191232678831	-0.855673136605513
0.067	7.472264966190559e-05	0.00088849478936104	0.0009632174390229455	-0.0008137721396991344	-0.8448478056258997
0.06725	7.822329120246255e-05	0.000820767473966146	0.0008989907651686085	-0.0007425441827636835	-0.8259753175822857
0.0675	8.413079864692818e-05	0.000755787159062308	0.0008399179577092362	-0.0006716563604153798	-0.7996690084436731
0.06775	9.139891914939595e-05	0.0006933372912408052	0.0007847362103902011	-0.0006019383720914092	-0.7670582345016324
0.068	9.911504651595152e-05	0.0006332979239358917	0.0007324129704518432	-0.0005341828774199401	-0.7293465557967792
0.06825	0.0001065789093810316	0.0005756447557770873	0.0006822236651581189	-0.00046906584639605574	-0.6875543466926501
0.0685	0.00011329512506264299	0.000520428635515862	0.000633723760578505	-0.00040713351045321903	-0.6424463398398707
0.06875	0.00011892540001931881	0.00046775770616432446	0.0005866831061836432	-0.00034883230614500565	-0.5945838604662572
0.069	0.00012323850722169508	0.0004177811374693003	0.0005410196446909954	-0.00029454263024760526	-0.5444213221052887
0.06925	0.00012607817052201335	0.000370670113948691	0.0004967482844707044	-0.00024459194342667766	-0.49238608581667365
0.0695	0.00012735177109380003	0.0003266006733333844	0.00045395244442718443	-0.00019924890223958438	-0.43892021000350534
0.06975	0.00012703238813576042	0.00028574646071923937	0.0004127788488549998	-0.00015871407258347895	-0.3845014661573218
0.07	0.00012516368079053394	0.0002482827131718166	0.0003734463939623505	-0.00012311903238128264	-0.3296832808451085
0.07025	0.00012185985949251304	0.00021439385833407038	0.00033625371782658345	-9.253399884155735e-05	-0.27519100588585915
0.0705	0.0001172975878018611	0.00018427391098894242	0.0003015714987908035	-6.697632318708132e-05	-0.22209102470105102
0.07075	0.00011170037070931283	0.00015811384090989465	0.00026981421161920746	-4.641347020058182e-05	-0.17202010940063375
0.071	0.00010531727255362322	0.00013607744375401955	0.00024139471630764279	-3.076017120039633e-05	-0.12742686199143802
0.07125	9.839904092043871e-05	0.00011827383776694787	0.00021667287868738658	-1.9874796846509153e-05	-0.09172720170106895
0.0715	9.117498603511e-05	0.00010473559100307349	0.0001959105770381835	-1.3560604967963487e-05	-0.06921834018854678
0.07175	8.383462086290877e-05	9.540875995085846e-05	0.00017924338081376723	-1.1574139087949689e-05	-0.06457219806613193
0.07200000000000001	7.651738360659453e-05	9.01555063814709e-05	0.00016667288998806543	-1.3638122774876373e-05	-0.08182568128417841
0.07225	6.931177933049849e-05	8.8765452613389e-05	0.0001580772319438875	-1.9453673282890504e-05	-0.12306435938728959
0.0725	6.226314570642223e-05	9.097012672118318e-05	0.0001532332724276054	-2.8706981014760955e-05	-0.18734169518127
0.07275	5.5387117790584744e-05	9.645549548958253e-05	0.00015184261328016728	-4.106837769899779e-05	-0.2704667471918562
0.073	4.86850504108017e-05	0.00010486918350816294	0.00015355423391896463	-5.6184133097361247e-05	-0.36589113607255774
0.07325	4.215750830650535e-05	0.00011581825387396144	0.00015797576218046678	-7.366074556745609e-05	-0.4662787794200243
0.0735	3.581254290276336e-05	0.0001288471264222417	0.00016465966932500506	-9.303458351947835e-05	-0.5650113588886589
0.07375	2.9666289300993934e-05	0.00014336476783961095	0.0001730310571406049	-0.00011369847853861701	-0.6570986759112598
0.07400000000000001	2.3735427163674674e-05	0.00015842596618464977	0.00018216139334832445	-0.0001346905390209751	-0.7394022220911718
0.07425	1.8034285244602966e-05	0.0001720242762832895	0.00019005856152789246	-0.00015398999103868652	-0.8102239109922306
0.0745	1.2744423467950839e-05	0.0001782931479993966	0.00019103757146734742	-0.00016554872453144575	-0.8665767851835455
0.07475	1.2067029379038236e-05	0.00015085141676014194	0.00016291844613918017	-0.0001387843873811037	-0.8518641729650497
0.075	0.001641861899594213	0.0026322313279708003	0.004274093227565013	-0.0009903694283765873	-0.2317145124466106
0.07525	0.0004827823567133963	0.0012426617177304091	0.0017254440744438053	-0.0007598793610170128	-0.4403964012927854
0.0755	0.0002597582773515909	0.001064206790068516	0.001323965067420107	-0.0008044485127169253	-0.6076055422553426
0.07575	0.0001741771374151377	0.0010207252669535258	0.0011949024043686634	-0.0008465481295383881	-0.7084663370358425
0.076	0.00013195348903767367	0.0010114075173439396	0.0011433610063816132	-0.000879454028306266	-0.7691831568486563
0.07625	0.00010457576655952763	0.001008550938967186	0.0011131267055267137	-0.0009039751724076585	-0.8121044692570841
0.0765	8.258973417456047e-05	0.00100424358801993	0.0010868333221944904	-0.0009216538538453696	-0.8480176628964623
0.07675	6.392955546286096e-05	0.0009973113800177218	0.0010612409354805827	-0.0009333818245548609	-0.8795192433207254
0.077	4.879781340690051e-05	0.0009884470205532337	0.0010372448339601343	-0.0009396492071463333	-0.9059087848707935
0.07725	3.755052512929365e-05	0.0009781520027137163	0.00101570252784301	-0.0009406014775844226	-0.9260599947328326
0.0775	3.0169379316263582e-05	0.0009662847642504236	0.000996454143566687	-0.00093611538493416	-0.9394465274472623
0.07775	2.630407669550868e-05	0.0009523353493765904	0.0009786394260720992	-0.0009260312726810817	-0.9462435785954717
0.078	2.5420838503056628e-05	0.0009357984143428187	0.0009612192528458753	-0.000910377575839762	-0.947107096684147
0.07825	2.6937142947017504e-05	0.0009163745909547652	0.0009433117339017827	-0.0008894374480077477	-0.942888141896426
0.0785	3.0320424411758817e-05	0.0008939855803738273	0.000924306004785586	-0.0008636651559620685	-0.9343931030313012
0.07875	3.513958188564708e-05	0.0008687005155017938	0.0009038400973874409	-0.0008335609336161467	-0.9222438084187271
0.079	4.1068834727546016e-05	0.0008406693223775272	0.0008817381571050732	-0.0007996004876499812	-0.9068457355585395
0.07925	4.7858003265636474e-05	0.0008100957170975219	0.0008579537203631584	-0.0007622377138318854	-0.8884368652300291
0.0795	5.528981471493155e-05	0.0007772332406487253	0.0008325230553636569	-0.0007219434259337938	-0.8671752947651877
0.07975	6.314203339667068e-05	0.0007423747517042351	0.0008055167851009058	-0.0006792327183075644	-0.8432260269070345
0.08	7.116536065365371e-05	0.0007058248830731904	0.0007769902437268441	-0.0006346595224195366	-0.816817878401386
