# Supplementary material for: Electronic spin separation induced by nuclear motion near conical intersections
Source: Nat Commun. 2021 Jan 29;12:700. doi: 10.1038/s41467-020-20831-8 (PMC7846775; doi:10.1038/s41467-020-20831-8)
Supplement: Supplementary file 2 — Source Data [file 41467_2020_20831_MOESM2_ESM.zip › data-mu0.01-E0.007.txt]

lambda	trans(diff)	trans(reldiff)	trans(tot)
1e-05	-0.00290416	-0.0102216	0.284121
2e-05	-0.00580824	-0.0204412	0.284144
4e-05	-0.0116159	-0.0408668	0.284237
6e-05	-0.0174223	-0.0612614	0.284392
0.0001	-0.0290289	-0.101896	0.284889
0.0001	-0.0290289	-0.101896	0.284889
0.0002	-0.057981	-0.201877	0.28721
0.0004	-0.115351	-0.389168	0.296404
0.0006	-0.171517	-0.550762	0.311418
0.0008	-0.225921	-0.680886	0.331804
0.001	-0.278054	-0.77892	0.356973
0.002	-0.491513	-0.930621	0.528156
0.004	-0.645487	-0.775788	0.832041
0.006	-0.553947	-0.612967	0.903715
0.01	-0.258133	-0.366068	0.705151
