# Supplementary material for: Electronic spin separation induced by nuclear motion near conical intersections
Source: Nat Commun. 2021 Jan 29;12:700. doi: 10.1038/s41467-020-20831-8 (PMC7846775; doi:10.1038/s41467-020-20831-8)
Supplement: Supplementary file 2 — Source Data [file 41467_2020_20831_MOESM2_ESM.zip › data-mu0.01-E0.014.txt]

lambda	trans(diff)	trans(reldiff)	trans(tot)
1e-05	-0.000927651	-0.00464735	0.199609
2e-05	-0.00185529	-0.00929453	0.199611
4e-05	-0.00371048	-0.0185879	0.199618
6e-05	-0.00556548	-0.0278789	0.19963
0.0001	-0.00927456	-0.0464496	0.19967
0.0001	-0.00927456	-0.0464496	0.19967
0.0002	-0.0185375	-0.0927555	0.199854
0.0004	-0.0369822	-0.184368	0.200588
0.0006	-0.0552404	-0.273734	0.201804
0.0008	-0.0732178	-0.359819	0.203485
0.001	-0.0908184	-0.441698	0.205612
0.002	-0.16969	-0.765665	0.221624
0.004	-0.243919	-0.983657	0.247971
0.006	-0.197965	-0.994877	0.198984
0.01	-0.139868	-0.564081	0.247957
